# Supplementary material for: Initial learning in the brain: From rules to action
Source: Imaging Neurosci (Camb). 2024 Aug 20;2:imag-2-00274. doi: 10.1162/imag_a_00274 (PMC12327077; doi:10.1162/imag_a_00274)
Supplement: Supplementary Material [file imag_a_00274-supp.zip]

Archive with 2 entries (2 files):
- imag_a_00274-supp.pdf
- supplementary_table_s1.xlsx
